# Supplementary material for: Antibiotic Resistance in Wastewater Treatment Plants and Transmission Risks for Employees and Residents: The Concept of the AWARE Study
Source: Antibiotics (Basel). 2021 Apr 21;10(5):478. doi: 10.3390/antibiotics10050478 (PMC8143112; doi:10.3390/antibiotics10050478)
Supplement: Supplementary file 1 [file antibiotics-10-00478-s001.zip]

Archive with 3 entries (3 files):
- S1_AWARE_questionnaire_Workers.pdf
- S2_AWARE_questionnaire_Operators.pdf
- S3_AWARE_questionnaire_Residents.pdf
